# Supplementary material for: Synthesis and Characterization of Copper(II) and Nickel(II) Complexes with 3-(Morpholin-4-yl)propane-2,3-dione 4-Allylthiosemicarbazone Exploring the Antibacterial, Antifungal and Antiradical Properties
Source: Molecules. 2024 Aug 17;29(16):3903. doi: 10.3390/molecules29163903 (PMC11356811; doi:10.3390/molecules29163903)
Supplement: Supplementary file 1 [file molecules-29-03903-s001.zip]

Archive with 1 entries (1 files):
- molecules-3070730-supplementary.pdf
